# Supplementary material for: Delayed Traumatic Rupture of the Spleen in a Patient with Mantle Cell Non-Hodgkin Lymphoma after an In-Hospital Fall: A Fatal Case
Source: Diagnostics (Basel). 2024 Jun 14;14(12):1254. doi: 10.3390/diagnostics14121254 (PMC11202632; doi:10.3390/diagnostics14121254)
Supplement: Supplementary file 1 [file diagnostics-14-01254-s001.zip]

Archive with 1 entries (1 files):
- diagnostics-3042048-supplementary.pdf
